# Supplementary material for: Variant-specific priors clarify colocalisation analysis
Source: PLoS Genet. 2025 May 27;21(5):e1011697. doi: 10.1371/journal.pgen.1011697 (PMC12140431; doi:10.1371/journal.pgen.1011697)
Supplement: S2 Table — (MS Excel) [file pgen.1011697.s010.xlsx]

## Sheet: Sheet1
gwas_id	eqtl_id	gene_name	PP.H4.abf_unif	PP.H4.abf_eqtlgen	PP.H4.abf_onek1k_r1
Autoimmune disease	QTD000373	VAV3	0.784143	0.810061	0.805594
Autoimmune disease	QTD000373	TMEM272	0.763204	0.858292	0.845969
Autoimmune disease	QTD000341	PSMB7	0.851483	0.297466	0.298243
Autoimmune disease	QTD000341	CCDC180	0.918413	0.664006	0.803755
Autoimmune disease	QTD000341	DRD4	0.728757	0.841056	0.850771
Autoimmune disease	QTD000021	PPIL3	0.810132	0.781147	0.800226
Autoimmune disease	QTD000021	PPIL3	0.810132	0.781147	0.800226
Autoimmune disease	QTD000021	PPIL3	0.810132	0.781147	0.800226
Autoimmune disease	QTD000021	ACTR1B	0.611571	0.862745	0.847531
Autoimmune disease	QTD000021	SUOX	0.752685	0.856871	0.864644
Autoimmune disease	QTD000021	SUOX	0.752685	0.856871	0.864644
Autoimmune disease	QTD000031	PPIL3	0.810314	0.781399	0.800444
Autoimmune disease	QTD000031	PPIL3	0.810314	0.781399	0.800444
Autoimmune disease	QTD000031	PPIL3	0.810314	0.781399	0.800444
Hypertension	QTD000373	LGR4	0.678981	0.847362	0.795804
Hypertension	QTD000373	LGR4	0.678981	0.847362	0.795804
Hypertension	QTD000373	PYROXD1	0.683266	0.807753	0.805776
Hypertension	QTD000373	PYROXD1	0.683266	0.807753	0.805776
Hypertension	QTD000373	PYROXD1	0.683266	0.807753	0.805776
Hypertension	QTD000373	YEATS4	0.826225	0.679055	0.69454
Hypertension	QTD000373	DVL2	0.623632	0.811932	0.747329
Hypertension	QTD000373	DVL2	0.623632	0.811932	0.747329
Hypertension	QTD000373	DVL2	0.623632	0.811932	0.747329
Hypertension	QTD000549	NT5C2	0.821162	0.778534	0.778148
Hypertension	QTD000549	NT5C2	0.821162	0.778534	0.778148
Hypertension	QTD000549	NT5C2	0.821162	0.778534	0.778148
Type 2 diabetes	QTD000090	ENTR1	0.775109	0.862759	0.844638
Type 2 diabetes	QTD000090	ARPIN	0.87959	0.785958	0.780071
Type 2 diabetes	QTD000090	ARPIN	0.87959	0.785958	0.780071
